# Supplementary material for: Treatment of Peritonsillar Abscess in Children: A Systematic Review
Source: J Clin Med. 2024 Dec 3;13(23):7361. doi: 10.3390/jcm13237361 (PMC11642394; doi:10.3390/jcm13237361)
Supplement: Supplementary file 1 [file jcm-13-07361-s001.zip]

Archive with 1 entries (1 files):
- jcm-3322527-supplementary.pdf
